# Supplementary material for: Relationships Between Living in Ethnic Enclaves and Cancer Outcomes: A Systematic Review of Literature
Source: J Racial Ethn Health Disparities. 2025 Apr 21;13(4):2565–77. doi: 10.1007/s40615-025-02439-0 (PMC13346139; doi:10.1007/s40615-025-02439-0)
Supplement: Supplementary file 1 — Supplementary file1 (XLSX 19 KB) [file 40615_2025_2439_MOESM1_ESM.xlsx]

## Sheet: Supplementary Table
Online Resource 1. Characteristics of Reviewed Articles: Study Populations, Ethnic Enclave Measurements, Cancer Outcomes, and Main Findings
Author(s)	Sample Participants			Ethnic Enclave Measurement				Cancer Outcome	Main Findings
	Main Study Population	Data Source	Study Area	Geographic Unit	Data Source	Ethnic Enclave Measures	Ethnic Enclave Defined
Banegas et al 2014	Hispanic women aged 25+ years diagnosed with breast cancer from 2005 to 2010 (n=16,380)	California Cancer Registry	California	Census block group	2000 Census	PCA. Neighborhoods were divided into quintiles based on distribution of Hispanic enclave indices across the state.	Hispanic	Breast cancer incidence and mortality	Compared to women living in lowest Hispanic enclave, women living in highest Hispanic enclave had significantly higher chance of developing HR+/HER2+ versus HR+/HER2-. Other breast cancer subtypes (i.e., triple negative and HR-/HER2+) incidence rates did not vary by Hispanic enclave status. For each breast cancer subtype, the mortality did not vary by Hispanic enclave status.
Chang et al 2010	Hispanics (n=2,499) and Asians (n=2,234) diagnosed with liver cancer from 1998 to 2002	California Cancer Registry	California	Census tract	2000 Census	PCA was conducted at the Census block group level and then averaged across Census tract. Neighborhoods were divided into quintiles based on distribution of Hispanic or Asian enclave indices across the state. Quintiles 1-3 were classified as lower enclave status and quintiles 4-5 were classified as higher enclave status.	Hispanic, Asian	Liver cancer incidence	Hispanic females and Asian males living in high ethnic enclave neighborhoods had higher liver cancer incidence rates; Hispanics male and females and Asian males living in low SES enclaves had higher liver cancer incidence rates than those in high SES non-enclaves.
Chang et al 2012	Hispanics diagnosed with gastric cancer from 1998 to 2002 (n=2,954)	California Cancer Registry	California	Census tract	2000 Census	PCA was conducted at the Census block group level and then averaged across Census tract. Neighborhoods were divided into quintiles based on distribution of Hispanic enclave indices across the state. Quintiles 1-3 were classified as lower enclave status and quintiles 4-5 were classified as higher enclave status.	Hispanic	Gastric cancer incidence	Incidence rates of non-cardia gastric cancer and intestinal gastric cancer among Hispanic males and females were higher in high ethnic enclaves than in low ethnic enclaves. These rates were also higher in high enclave, low SES neighborhoods than in low enclave, high SES neighborhoods. Incidence rates of cardia or diffuse gastric cancer did not differ significantly by ethnic enclave status.
Clarke et al 2011	Asians (Chinese, Filipino, Japanese, Korean, South Asian, Vietnamese) diagnosed with lymphoid malignancy from 1998 to 2002 (n=8,638)	California Cancer Registry	California	Census tract	2000 Census	PCA was conducted at the Census block group level and then averaged across Census tract. Neighborhoods were divided into quintiles based on distribution of Asian enclave indices across the state. Quintiles 1-3 were classified as lower enclave status and quintiles 4-5 were classified as higher enclave status.	Asian	Lymphoid malignancy incidence	Incidence rates of NHL and HL among Asian women were lower in high enclaves than in low enclaves. Overall NHL incidence rates were significantly higher among Asian men and women living in high SES low enclave neighborhoods than those in low SES high ethnic enclave neighborhoods. The associations between ethnic enclaves and incidence rates of different subtypes of NHL and HL differed.
Cooney et al 2018	Hispanics (n=202), APIs (n=49), and Black (n=47) aged 0-19 years diagnosed with high-grade glioma and medulloblastoma from 1988 to 2012	California Cancer Registry	California	Census tract	2000 Census	PCA was conducted at the Census block group level and then averaged across Census tract. Neighborhoods were divided into quintiles based on distribution of Hispanic, Asian, or Black enclave indices across the state. Quintiles 1-3 were classified as lower enclave status and quintiles 4-5 were classified as higher enclave status.	Hispanic, Asian, Black	high-grade glioma and medulloblastoma treatment	Age at diagnosis, histology, and first course treatment patterns were generally similar between those residing in high enclaves and low enclaves for all minorities group.
DeRouen et al 2018	Hispanics (n=8,295) and APIs (n=8,549) diagnosed with lung cancer from 2008 to 2012	California Cancer Registry	California	Census tract	2007-2011 ACS	PCA. Neighborhoods were divided into quartiles based on distribution of Hispanic or Asian enclave indices across the state. Quartiles 1-3 were classified as lower enclave and quartile 4 was classified as higher enclave.	Hispanic, Asian	Lung cancer incidence	Hispanic males and females living in low ethnic enclaves had higher overall lung cancer incidence rates than those in high ethnic enclaves. No significant associations between Asian ethnic enclave status and overall lung cancer incidence were observed among API males and females. The associations between ethnic enclave status and lung cancer incidence rates among Hispanic males and API females al…
DeRouen et al 2020	Hispanic males aged 15+ years diagnosed with testicular cancer from 1988 to 1992, 1998 to 2002, 2008 to 2012 (n=3,759)	California Cancer Registry	California	Census tract	1990 Census, 2000 Census, 2007-2011 ACS	PCA. Neighborhoods were divided into quartiles based on distribution of Hispanic enclave indices across the state. Quartiles 1-3 were classified as lower enclave and quartile 4 was classified as higher enclave.	Hispanic	Testicular cancer incidence	Hispanic men living in low ethnic enclave had higher incidence of testicular cancer than Hispanic men living in high ethnic enclaves. Testicular cancer incidence rates was lower in high enclave, low SES neighborhoods than in low enclave, High SES neighborhoods.
DeRouen et al 2022	Males diagnosed with prostate cancer from 1996 to 2005 (n=185,613)	California Cancer Registry	California	Census tract	California Neighborhood Data System	Latent class analysis using 39 measures to develop 9-class set of neighborhood archetypes, including Hispanic small towns that feature concentration of Hispanic population, lower-middle SES with some mixed land use, short commutes, low traffic density, fewer green areas, unhealthy food outlets.	Hispanic	Prostate cancer survival	For Hispanics, the prostate cancer-specific survival was worse in Hispanic small town than in upper-middle class neighborhoods.
Escobar et al 2019	Hispanics and non-Hispanic White diagnosed with stages II to IV colon cancer from 1995 to 2015 (n=2,264)	California Cancer Registry	California	Neighborhood, not specified	2000 Census, 2010 Census	Hispanic enclaves were defined as neighborhoods where 40% or more of the residents were Hispanic.	Hispanic	Colon cancer treatment	Rate of receiving chemotherapy was significantly higher among Hispanic men living in Hispanic enclave compared to those living outside of Hispanic enclave.
Escobar et al 2020	Hispanics (n=735) diagnosed with colon cancer from 1995 to 2000	California Cancer Registry	California	Census tract	2000 Census	Hispanic enclaves were defined as neighborhoods where 40% or more of the residents were Hispanic population.	Hispanic	Colon cancer treatment and survival	In high poverty neighborhoods, Hispanic people, Hispanic men in particular, living in Hispanic enclaves were more likely to receive chemotherapy compared to non-Hispanic Whites (stronger protective effects were observed among men than women). Hispanic men living in Hispanic enclaves also had better colon cancer survival than non-Hispanic Whites overall.
Froment et al 2014	Hispanics (n=8,670) and Asians (n=2,394) diagnosed with cervical cancer from 1998 to 2002	California Cancer Registry	California	Census tract	2000 Census	PCA was conducted at the Census block group level and then averaged across Census tract. Neighborhoods were divided into quintiles based on distribution of Hispanic or Asian enclave indices across the state. Quintiles 1-3 were classified as lower enclave status and quintiles 4-5 were classified as higher enclave status.	Hispanic, Asian	Cervical cancer incidence	Incidence rates of cervical cancer among Hispanic and Asian women were higher in high enclaves than in low enclaves. The incidence rates were also higher in low SES, high enclave neighborhoods than those in high SES, low enclave neighborhoods.
Glaser et al 2015	Hispanics (n=1,463), APIs (n=348) diagnosed with hodgkin lymphoma during 1988-1992 and 1998-2002	California Cancer Registry	California	Census tract	2000 Census	PCA. Neighborhoods were divided into quintiles based on distribution of Hispanic or Asian enclave indices across the state. Quintiles 1-3 were classified as less ethnic neighborhood, quintile 4 was classified as intermediate ethnic neighborhood, and quintile 5 were classified as more ethnic neighborhood.	Hispanic, Asian	HL incidence	For both Hispanics and APIs, the incidence rates of HL were higher in low ethnic enclaves than in high ethnic enclaves. The incidence rates were also higher in low enclave, high SES neighborhoods than in high enclave, low SES neighborhoods. These patterns were significant among females, but not males.
Gomes et al 2023	Hispanics aged 18+ years diagnosed with colon cancer from 2006-2014 (n=1,462)	New Jersey State Cancer Registry	New Jersey	Census tract	2000 Census and 5-year ACS data	Core Hispanic enclaves are census tracts with 50% or more Hispanic population. Census tract that is adjacent to a core enclave tract and has 20% or more Hispanic population are also Hispanic enclaves.	Hispanic	Colon cancer stage	Hispanics living in an ethnic enclave at diagnosis had lower odds of distant-stage colon cancer than those not living in an enclave at the time of diagnosis. Living a substantial amount of time in an ethnic enclave has a significant association with lower odds of distant stage colon cancer.
Gomez et al 2010	Asian (Chinese, Japanese, Filipino, Korean, South Asian, Vietnamese) women diagnosed with breast cancer from 1988 to 2005 (n=20,747)	California Cancer Registry	California	Census block group	1990 Census, 2000 Census	PCA. Neighborhoods were divided into quintiles based on distribution of Asian enclave indices across the state.	Asian	Breast cancer mortality	Breast cancer mortality did not have significant, independent associations with residence in an ethnic enclave.
Gomez et al 2012	Asias (Chinese, Japanese, Filipina, Korean, South Asian, Vietnamese) women diagnosed with early stage breast cancer from 1990 to 2007 (N=20,987)	California Cancer Registry	California	Census block group	1990 Census, 2000 Census	PCA. Neighborhoods were divided into quintiles based on distribution of Asian enclave indices across the state. Quintiles 1-4 were classified as most ethnic neighborhood and quintile 5 was classified as least ethnic neighborhood.	Asian	Breast cancer treatment	Asian women living in Low SES high enclave neighborhoods were more likely to receive mastectomy or breast conserving surgery without radiation (as oppose to breast conserving surgery with radiation) than those in high SES low enclave neighborhoods. The treatment pattern did not differ between high SES high enclave neighborhoods and high SES low enclave neighborhoods.
Gomez et al 2015	Hispanics aged 21+ years diagnosed with cervical cancer from 1994 to 2009 (n=7,958)	California Cancer Registry	California	Census block group	1990 Census, 2000 Census	PCA. Neighborhoods were divided into quintiles based on distribution of Hispanic enclave indices across the state. Quintiles 1-3 were classified as low enclave and quintiles 4-5 was classified as high enclave.	Hispanic	Cervical cancer stage and mortality	Compared with foreign-born Hispanic women in high SES low enclave neighborhoods, foreign-born Hispanic women in low SES high enclave neighborhoods had higher odds of diagnosis at a later stage. The association was not significant among US-born Hispanic women. Cervival-specific death rate in Hispanic women did not differ by the joint category of neighborhood SES and ethnic enclave status.
Gomez et al 2016	Chinese diagnosed with lung cancer from 2000 to 2010 (n=3,832)	California Cancer Registry	California	Census block group	2000 Census	PCA. Neighborhoods were divided into quintiles based on distribution of Asian enclave indices across the state.	Asian	Lung cancer survival	Lung cancer survival was not statistically significantly different among men and women living in lower and higher ethnic enclaves.
Harvey et al 2017	Hispanic men aged 18+ years diagnosed with melanoma from 1996 to 2012 (n=12,493)	California, Texas, and Florida cancer registry	California, Texas, Florida	Census tract	2006-2011 ACS	Define Hispanic enclaves using three separate variables: percentage of Hispanic residents, percentage of foreign-born residents, percentage of residents who do not speak English well.	Hispanic	Melanoma stage	More late-stage cutaneous melanoma cases were found in higher enclave census tracts with high immigrant density (California and Texas) and a high proportion of Hispanics (California and Florida).
Horn-Ross et al 2014	Hispanics (n=9,311) and APIs (n=5,816) diagnosed with thyroid cancer from 1988 to 1992, and 1998 to 2002	California Cancer Registry	California	Census tract	2000 Census	PCA was conducted at the Census block group level and then averaged across Census tract. Neighborhoods were divided into quintiles based on distribution of Hispanic or Asian enclave indices across the state. Quintiles 1-4 were classified as less ethnic dense and quintile 5 was classified as most ethnic dense.	Hispanic, Asian	Thyroid cancer incidence	Thyroid cancer incidence rates were higher among Hispanics and APIs living in higher ethnic enclaves than in lower ethnic enclaves.
Ju et al 2022	Hispanics diagnosed with gastric adenocarcinoma from 2004 to 2017 (n=6,186)	Texas Cancer Registry	Texas	Census tract	2010 Census	PCA. Neighborhoods were divided into quintiles based on distribution of Hispanic enclave indices across the state.	Hispanic	Gastric adenocarcinoma survival	No significant influences of Hispanic enclave residence on overall survival.
Kcomt and Gorey 2020	Chinese diagnosed with colon cancer from 1995 to 2000 (n=127)	California Cancer Registry	California	Census tract	2000 Census	Asian enclaves are census tracts with 30% or more Asian populations. Chinese enclaves are census tracts with 10% or more Chinese populations.	Asian, Chinese	Colon cancer survival	Chinese American women living in Asian American enclaves and Chinese American enclaves were more likely to survive than those living outside of Asian or Chinese American enclaves. The protective effect of living in Chinese enclaves is greater than that of living in an Asian enclave. Ethnic enclave protection effects were not observed among Chinese American men.
Keegan et al 2010a	Hispanic women diagnosed with breast cancer from 1998 to 2002 (n=35,134)	California Cancer Registry	California	Census tract	2000 Census	PCA was conducted at the Census block group level and then averaged across Census tract. Neighborhoods were divided into quintiles based on distribution of Hispanic enclave indices across the state. Quintiles 1-4 were classified as less ethnic dense and quintile 5 was classified as most ethnic dense.	Hispanic	Breast cancer incidence	Breast cancer incidence rates were higher in low enclave neighborhoods. Hispanic women in high SES low enclave neighborhoods had higher breast cancer incidence rates than women in low SES high enclave neighborhoods.
Keegan et al 2010b	Hispanic females diagnosed with breast cancer from 1988 to 2005 (n=37,695)	California Cancer Registry	California	Census block group	1990 Census, 2000 Census	PCA. Neighborhoods were divided into quintiles based on distribution of Hispanic enclave indices across the state. Quintiles 1-3 were classified as low enclave and quintiles 4-5 were classified as high enclave.	Hispanic	Breast cancer stage and survival	Hispanic women living in low SES high enclave neighborhoods had a higher odds of being diagnosed at a regional/distant stage and worse survival than women living in high SES low enclave neighborhoods.
Ladabaum et al 2014	Asians (Chinese, Japanese, Filipino, Korean, South Asian, Vietnamese) diagnosed with colon or rectal cancer from 1998 to 2002 (n=16,159)	California Cancer Registry	California	Census tract	2000 Census	PCA was conducted at the Census block group level and then averaged across Census tract. Neighborhoods were divided into quintiles based on distribution of Asian enclave indices across the state. Quintiles 1-3 were classified as least ethnic neighborhoods and quintiles 4-5 were classified as most ethnic neighborhoods.	Asian	Colorectal cancer incidence	Colorectal cancer incidence rate was lower in high ethnic enclave than in low ethnic enclave. The ethnic enclave effect was more pronounced in neighborhood with higher SES. Colorectal cancer incidence rate was higher in low enclave, high SES neighborhoods than in high enclave, low SES neighborhoods.
Morey et al 2022	Asian women aged 20+ years diagnosed with breast cancer from 2005 to 2009 (n=118) and population-based controls (n=390)	Asian Community Health Initiative (Population-based case-control study, sampled from the Greater Bay Area Cancer Registry)	California (San Francisco Bay Area)	Census block group	2000 Census	PCA. Neighborhoods were divided into quintiles based on distribution of Asian enclave indices across the state. Quintiles 1-4 were classified as low enclaves and quintiles 5 were classified as high enclaves.	Asian	Breast cancer incidence	Asian American women living in neighborhoods with high SES enclaves had higher odds of breast cancer than those living in high SES non-enclaves and low SES enclaves
Muñiz et al 2022	Individuals aged less than 18 years diagnosed with B-cell acute lymphoblastic leukemia at Texas Children's Hospital from 2007 to 2018 (n=142)	Texas Children's Hospital	Texas	Census tract	Census, ACS (year unspecified)	PCA. Neighborhoods were divided into quartiles based on distribution of Hispanic enclave indices across the state.	Hispanic	Acute lymphoblastic leukemia treatment	Living in higher Hispanic enclaves is associated with higher risks of minimual residual disease positivity after receiving treatment.
Sangaramoorthy et al 2022	Hispanics (n=6,627) and APIs (n=6,533) diagnosed with hepatocellular carcinoma from 1988 to 1992, 1998 to 2002, 2008 to 2012	California Cancer Registry	California	Census tract	1990 Census, 2000 Census, 2008-2012 ACS	PCA. Neighborhoods were divided into quintiles based on distribution of Hispanic or Asian enclave indices across the state. Quintiles 1-3 were classified as non-enclaves and quintiles 4-5 were classified as enclaves.	Hispanic, Asian	Hepatocellular carcinoma incidence	No association between hepatocellular carcinoma incidence and enclave residence among API females and Hispanic males. For API males and Hispanic females, living in higher enclaves were associated with increased risk of hepatocellular carcinoma incidence. Incidence rates in low SES enclaves were also higher than those in high SES non-enclaves. The associations between incidence rates and ethnic en…
Schraw et al 2021	Individuals aged less than 20 years diagnosed with B-lineage acute lymphoblastic leukemia from 1995 to 2011 (n=4,083)	Texas Cancer Registry	Texas	Census tract	2000 Census, 2008-2012 ACS	PCA. Neighborhoods were divided into quintiles based on distribution of Hispanic enclave indices across the state. Enclaves are defined as census tracts in the highest quintile.	Hispanic	Acute lymphoblastic leukemia survival	Hispanic children living in Hispanic enclaves had poorer overall survival than those living outside of Hispanic enclaves.
Schupp et al 2014	Hispanic men diagnosed with prostate cancer from 1995 to 2008 (n=35,427)	California Cancer Registry	California	Census block group	2000 Census	PCA. Neighborhoods were divided into quintiles based on distribution of Hispanic enclave indices across the state. Quintiles 1-3 were classified as low ethnic enclaves and quintiles 4-5 were classified as high ethnic enclaves.	Hispanic	Prostate cancer survival	Hispanics (both foreign-born and US-born) living in a high ethnic enclave had worse prostate cancer survival than those living in a low ethnic enclave.
Shariff-Macro et al 2020	Hispanic women aged 18+ years diagnosed with breast cancer from 1996 to 2005 (n=38,858)	California, Texas Cancer Registry	California, Texas	Census tract	2000 Census	PCA. Neighborhoods were divided into quintiles based on distribution of Hispanic enclave indices across the state. Quintiles 1-3 were classified as low ethnic enclaves and quintiles 4-5 were classified as high ethnic enclaves.	Hispanic	Breast cancer survival	Living in enclaves was associated with better breast cancer survival. Enclave-survival associations in California were more pronounced than in Texas. Among patients in California, breast cancer survival was better in low enclave, high SES neighborhoods than in high enclave, low SES neighborhoods. Breast cancer survival did not differ by the joint category of neighborhood SES and ethnic enclave st…
Shariff-Macro et al 2021	Women diagnosed with breast cancer from 1996 to 2005 (n=176,097)	California Cancer Registry	California	Census tract	California Neighborhood Data System	Latent class analysis using 39 measures to develop 9-class set of neighborhood archetypes, including Hispanic small towns that feature concentration of Hispanic population, lower-middle SES with some mixed land use, short commutes, low traffic density, fewer green areas, unhealthy food outlets.	Hispanic	Breast cancer survival	The risk of death was higher in Hispanic small towns compared to that in upper middle-class neighborhoods.
Tao et al 2014	Hispanics diagnosed with colorectal cancer from 1988 to 2010 (n=33,146)	California Cancer Registry	California	Census block group	2000 Census	PCA. Neighborhoods were divided into quintiles based on distribution of Hispanic enclave indices across the state.	Hispanic	Colorectal cancer mortality	Ethnic enclave status was not associated with colorectal cancer specific mortality.
Von Behren et al 2018	Hispanic (n=9,367) and API (n=5,878) women diagnosed with endometrial cancer from 1988 to 2011	California Cancer Registry	California	Census block group	1990 Census, 2000 Census	PCA. Neighborhoods were divided into quintiles based on distribution of Hispanic or Asian enclave indices across the state.	Hispanic, Asian	Endometrial cancer mortality	Living in an ethnic enclave was not significantly associated with endometrial cancer specific mortality risk for APIs and Hispanics. Endometrial cancer specific mortality did not differ by the joint category of neighborhood SES and ethnic enclave status.
Yang et al 2018	Hispanics (n=4,511) and APIs (n=3,250) diagnosed with hepatocellular carcinoma from 2008 to 2012	SEER 18-registry database, California Cancer Registry	California	Census tract	2007-2011 ACS	PCA. Neighborhoods were divided into quartiles based on distribution of Hispanic or Asian enclave indices across the state.	Hispanic, Asian	Hepatocellular carcinoma incidence	Incidence rates of hepatocellular carcinoma were higher in more ethnic neighborhood than less ethnic neighborhood.
ACS: American Community Survey API: Asian and Pacific Islander HL: Hodgkin lymphoma; NHL: non-Hodgkin lymphoma HER2: human epidermal growth factor receptor 2; HR: hormone receptors PCA: principal component analysis SES: socioeconomic status
